# Supplementary material for: Deciphering cellular signals in adult mouse sinoatrial node cells
Source: iScience. 2021 Dec 25;25(1):103693. doi: 10.1016/j.isci.2021.103693 (PMC8749457; doi:10.1016/j.isci.2021.103693)
Supplement: Data S1. Source data, related to Figures 1–6 [file mmc2.xlsx]

## Sheet: Figure 1
Figure 1C									Figure 1D									Figure 1E
M1018_0 hr	M1018_40 hr	BDM_0 hr	BDM_40 hr	Bleb_0 hr	Bleb_40 hr	nitro Bleb_0 hr	nitro Bleb_40 hr		M1018_0 hr	M1018_40 hr	BDM_0 hr	BDM_40 hr	Bleb_0 hr	Bleb_40 hr	nitro Bleb_0 hr	nitro Bleb_40 hr		beating rate (BPM)		MDP		peak
57.605	24.164	58.283	41.461	88.295	92.474	80.997	90.674		77.7778	8.33333	61.1111	11.1111	91.6667	72.2222	88.8889	88.8889		0 hr	40 hr	0 hr	40 hr	0 hr	40 hr
57.605	27.906	77.434	35.457	63.044	85.06	77.536	102.736		72.2222	5.55556	91.6667	22.2222	88.8889	75	83.3333	91.6667		300	435	-51.6	-46.8	6	4.58
84.855	17.309	83.599	21.936	89.287	87.793	74.204	97.706		66.6667	11.1111	72.2222	13.8889	75	77.7778	88.8889	86.1111		264	384	-68.4	-50.5	23.9	5.5
57.605	15.334	72.16	30.332	83.322	97.916	111.152	120.21		100	11.1111	83.3333	16.6667	100	72.2222	86.1111	91.6667		300	420	-52.4	-54	7.9	17.5
84.855	15.693	94.485	82.033	76.078	65.121	114.203	95.59		86.1111	5.55556	86.1111	22.2222	86.1111	80.5556	91.6667	88.8889		450	510	-59.5	-56.9	24.2	20.4
85.673	19.183	111.863	61.284	77.462	85.175	104.629	125.994											330	360	-63.2	-55.7	26.8	19.6
117.783	22.273	96.545	45.749	74.462	98.822	65.948	67.397											360	450	-61.6	-50.8	3.2	8.1
129.797	53.667	116.465	53.946	129.206	77.253	103.378	83.814											295	290	-51.3	-52.6	11.9	6.7
96.12	13.337	125.692	32.743	86.397	133.11	88.582	112.984											520	420	-61.6	-72.1	33.9	27.7
119.404	36.838	108.183	16.818	86.298	73.883	85.18	80.415											540	410	-60.4	-58.6	21.4	14
92.313	64.392	109.103	36.287	98.044	80.956	94.32	117.208											292	191	-65.3	-67.7	8.5	5.5
137.442	58.184	96.557	26.195	99.669	77.705	109.322	120.578
110.121	43.717	115.38	69.842	80.706	73.61	88.206	106.892
132.945	21.961	96.511	58.325	83.461	65.081	120.444	89.784
121.456	28.87	96.99	36.647	100.471	94.555	55.546	74.141
85.831	23.728	85.556	27.029	79.629	78.657	113.333	76.137
101.052	23.377	77.493	17.651	84.639	61.149	71.884	104.649
101.632	24.159	90.909	16.867	77.413	70.231	89.611	85.175
94.529	36.559	138.088	23.293	97.889	99.274	64.406	89.254
105.84	28.553	97.833	28.694	87.108	60.945	133.444	119.542
126.502	40.434	87.416	27.029	79.214	86.256	68.758	72.991
85.831	11.73	90.135	20.54	89.638	72.672	112.457	94.721
65.062	31.347	111.375	26.834	93.105	56.525	58.12	87.907
125.61	16.916	101	14.12	82.783	101.844	90.568	88.088
71.628	34.79	84.797	16.916	93.514	85.737	100.992	74.79
98.606	51.766	106.155	14.889	108.757	82.418	100.684	56.884
86.489	26.88	88.799	24.018	88.705	70.881	89.324	67.448
63.259	26.834	67.948	98.795	114.22	67.778	130.433	124.239
80.936	16.824	83.173	96.025	81.546	91.882	76.673	124.305
103.401	14.91	133.887	45.6	77.662	81.2	96.811	129.943
71.824	19.381	87.274	29.755	109.371	93.013	137.334	113.591
117.906	16.824	72.818	20.855	108.583	77.406	92.676	100.307
74.303	16.427	95.503	22.768	106.426	88.813	107.953	117.058
68.575	25.749	83.395	21.422	114.722	80.083	112.444	124.066
86.847	35.704	112.018	14.722	95.655	56.572	106.388	97.414
84.336	25.033	128.389	21.407	85.845	86.148	122.666	104.314
105.219	24.503	61.554		105.726	99.728	73.046	120.462
82.485	19.667	93.707		92.093	45.889	82.605	116.832
100.298	20.252	51.826		63.61	34.151	121.433	92.492
64.624		58.861		110.448	45.183	84.122	137.787
104.699		106.946		63.462	32.429	132.333	100.701
71.369		83.633		50.297	60.174	83.918	78.368
99.662		88.104		55.51	111.544	127.443	79.266
92.303		57.354		57.325	95.12	63.326	111.601
72.575		66.979		69.368	38.468	82.878	94.092
69.14		87.561		67.983	50.225	83.54	94.375
78.673		77.273		59.488	121.333	62.671	61.714
96.038		73.883		66.448	46.328	79.779	82.654
87.315		95.104			41.821	132.333
					44.429	80.699
					42.71	112.444
					120.333	120.444
					100.44	107.444
					130.333	111.444
					114.444	100.578
					108.444	98.4444
					104.444	112.567
					111.555	120.555
					90.4444	97.5444

## Sheet: Figure 2
Figure 2G -fsk data			Figure 2G - agonists data					Figure 2H
Fresh cells-fsk	culture cells-fsk		iso	histamine	CGRP	adenosine		[iso] (M)	fresh										cultured
0.549059	0.539881		0.211602	0.2216	0.353009	0.215259		-9	5.74189	-4.45178	-2.21579	2.38575	-2.19016	1.52613	1.32039	-1.8891	-1.92565	1.69835	-0.574429	1.64123	-5.65813	-2.33277	-2.81055	-2.10621	1.42573	5.82031	2.7179	1.87693
0.543029	0.501563		0.192647	0.27196	0.315755	0.246897		-8	28.3384	34.2835	38.37	38.8285	18.3558	40.7374	31.3788	31.9032	26.8766	32.9089	53.7424	27.9861	29.444	24.1695	30.29	28.5117	30.9796	37.5207	33.0572	22.4943
0.57405	0.325617		0.214571	0.241572	0.316014	0.269608		-7	61.5103	61.3121	67.7035	68.125	68.1199	67.9029	75.7747	83.818	64.8949	62.382	71.3817	59.4422	59.2777	68.4983	74.5846	75.3078	65.7674	51.0147	69.5746	75.583
0.754654	0.473873		0.221925	0.251966	0.321966	0.253654		-6	98.5822	98.2354	90.5221	89.7889	116.666	102.76	99.4739	89.0431	112.787	102.141	95.5018	125.323	98.2763	104.361	114.464	99.2019	89.9381	86.1515	88.4578	98.3243
0.650268	0.625082		0.231501	0.244986	0.291519	0.231956
0.521114	0.631683		0.19163	0.261634	0.251956	0.214732
0.431102	0.429029		0.215302	0.214232	0.292645	0.241758
0.552786	0.691273		0.252345	0.221841	0.270638	0.22196
0.552457	0.47595		0.255602	0.231635	0.270556	0.216386
	0.512466		0.219803	0.251948	0.27193	0.218421
	0.590048		0.251988	0.241963	0.317068	0.241963
			0.261604	0.221988	0.320649	0.241438
			0.273479	0.251634	0.322594	0.221564
			0.217599	0.262853	0.271602	0.241633
			0.25992	0.244847	0.282662	0.231852
				0.26196	0.222785	0.221946
				0.255721	0.216254	0.211761

## Sheet: Figure 3
Figure 3D			Figure 3G
YFP	CFP		YFP	CFP	YFP/CFP ratio
100.034	99.7		150.555	57.44	0.310742
100.344	99.9994		160.383	60.3838	0.326815
100.054	99.3424		157.766	51.3838	0.236288
100.043	99.9994		160.654	69.4444	0.269515
100.232	99.5433		163.485	50.3838	0.261515
			170.554	53.8585	0.276678
			166.674	48.4333	0.296146
			155.356	50.3455	0.262102
			167.355	51.33	0.311364
			150.345	53.3455	0.298364

## Sheet: Figure 4
Figure 4G						Figure 4H						Figure 4I																												Figure 4K
cyt ICU3	PM ICU3	SR ICU3	MF ICU3	nuc ICU3		cyt ICU3	PM ICU3	SR ICU3	MF ICU3	nuc ICU3		[cAMP]	cyt						PM					SR					MF					nuc						cyt ICU3		PM ICU3		SR ICU3		MF ICU3		nuclear ICU3
0	0.88163	0.89097	0.8787	0.91096		0.366375	0.357653	0.379767	0.347005	0.340612		-9	1.92318	6.09312	1.54904	4.13087	-0.711924	2.33	1.03679	0.125435	-0.450922	0.155199	0.214909	0.0150261	0.132356	0.000665327	0.209745	0.463397	0.888542	0.240856	0.31976	10.9494	2.82068	0.137627	0.0701052	0.823228	2.49757	0.879476		ISO	FSK	ISO	FSK	ISO	FSK	ISO	FSK	ISO	FSK
0	0.93978	0.92884	0.933	0.95309		0.340547	0.357385	0.320875	0.335551	0.346019		-8	10.6569	13.4807	25.5976	16.9856	10.397	12.1851	12.2298	12.6795	10.3171	12.2752	10.9339	8.53666	10.6139	12.0727	12.6525	15.9269	12.4952	14.1285	12.7549	14.1276	13.6412	14.187	10.0025	10.9544	11.9787	11.9207		0.07433	0.15434	0.0827064	0.204563	0.0348871	0.153324	0.0723046	0.17285	0.0126326	0.166263
0	0.92707	0.92713	0.865	0.94269		0.319039	0.374918	0.346703	0.355558	0.320722		-7	45.5643	35.7997	56.1513	52.2552	46.2867	42.2426	46.1305	45.9706	41.6457	58.7859	44.2489	44.5807	53.3576	43.0772	48.0108	45.0969	44.1308	47.4525	44.2486	48.7034	49.9057	42.8604	45.8389	40.9368	44.9557	46.1153		0.068887	0.145567	0.124219	0.2059	0.0349558	0.157683	0.0715799	0.203568	0.0316263	0.181771
0	0.91546	0.91698	0.857	0.95666		0.326558	0.370939	0.342193	0.338777	0.342072		-6	76.0217	60.9901	80.0743	81.889	77.3565	69.6374	77.9975	73.2819	75.2051	83.6361	70.1158	70.3767	79.8867	73.6231	74.3069	71.5536	74.3721	78.573	73.3624	79.9487	75.357	74.5716	70.2733	73.6376	69.7118	70.7167		0.08311	0.185321	0.110252	0.162652	0.0296162	0.200196	0.0916715	0.183189	0.0326364	0.196162
0.3355	0.89091	0.88963	0.8197	0.90308		0.352216	0.36703	0.368238	0.323355	0.332405																														0.0737161	0.164322	0.0915152	0.182223	0.0312626	0.154887	0.104905	0.193209	0.0272728	0.152617
0	0.9547	0.91108	0.9353	0.92285		0.332006																																		0.0692335	0.143566	0.0816162	0.193028	0.0342242	0.152084	0.0721007	0.183483	0.0206162	0.146447
0	0.95493	0.8001	0.8942	0.93523																																					0.1683	0.0715252	0.203782		0.207441	0.0866263		0.0162626	0.162525
-0.0954	0.96358	0.88463	0.9827	0.90014																																									0.16206	0.0795152		0.0125354	0.186364
-0.0862	0.95689			0.90368																																									0.207517	0.0961616			0.170123
0	0.94763			0.91112																																									0.172567
	0.93532

## Sheet: Figure 5
Figure 5B			Figure 5D			Figure 5F			Figure 5H
ANP	SNAP		ISO	FSK		PE	calcium		hist	PDBu
0.0768087	0.197717		0.126262	0.25525		0.0817172	0.183737		0.0727273	0.186785
0.0916617	0.201616		0.136363	0.128328		0.0971718	0.198119		0.0971718	0.153382
0.106162	0.222623		0.154344	0.273636		0.101263	0.210071		0.111778	0.180983
0.119564	0.191771		0.136364	0.253553		0.120774	0.207273		0.127273	0.197273
0.0961617	0.202727		0.153535	0.273636		0.0917172	0.197273		0.127475	0.217273
0.110616	0.197117		0.167636	0.243434		0.101717	0.174778		0.124445	0.201345
	0.222718			0.263535		0.120822	0.207172
	0.173738			0.273636
	0.182727
	0.162626

## Sheet: Figure 6
Figure 6B			Figure 6C			Figure 6E			Figure 6G			Figure 6H			Figure 6I												Figure 6K			Figure 6L			Cell Length - Sham/HF cells					% spindle-shaped cells - Sham/HF
Sham	HF		Sham	HF		Sham	HF		Sham	HF		Sham	HF			Sham					HF						Sham	HF		Sham	HF		sham_0hr	sham_40hr	HF_0hr	HF_40hr		sham_0hr	sham_40hr	HF_0hr	HF_40hr
6.36381	13.5532		6.93885	11.8967		81.8692	176.131		58.6592	28.4946		89.0671	55.7136		LVAW;d	0.835185	0.875926	0.774074	0.794444	0.712963	1.48704	1.03889	1.05926	1.14074	1.1		48.7244	24.4822		35.0747	13.1143		92.9899	112.474	89.8737	121.338		80.5556	86.1111	80.5556	61.1111
4.81994	13.743		5.16422	18.5041		65.553	159.65		55.7823	15.9664		87.4768	33.5632		LVAW;s	1.54815	1.58889	1.48704	1.32407	1.26296	1.81296	1.34444	1.36481	1.40556	1.38519		49.6373	36.237		34.7431	18.6155		99.3737	110.264	90.3737	88.2727		80.5556	75	83.3333	86.1111
6.17474	15.4626		6.99805	12.6364		51.6573	170.135		60.1351	16.2281		90.4758	34.1675		LVID;d	3.6463	2.99444	3.01482	3.17778	2.83148	3.78889	4.84815	4.64444	4.64444	5.2963		49.6337	27.584		32.9396	16.2367		111.837	87.2836	99.9384	98.2828		91.6667	94.4444	88.8889	83.3333
5.77973	13.0319		5.70277	15.1128		64.7862	176.65		54.4872	10.9649		86.3284	23.9197		LVID;s	1.50741	1.32407	1.20185	1.4463	1.26296	2.70926	4.07407	3.89074	4.13518	4.56296		53.3535	33.4614		38.2126	21.4758		98.9847	67.2762	111.374	95.503		100	80.5556	77.7778	77.7778
5.44055	21.4381		6.01115	18.3042		43.0142	212.067		55.3957	13.8461		87.3257	29.3175		LVPW;d	0.774074	0.814815	0.763889	0.794444	0.712963	1.38519	0.977778	1.07963	1.16111	1.1		45.2094	26.1505		40.9211	13.2746		90.3737	119.983	104.283	83.395		77.7778	80.5556	83.3333	80.5556
															LVPW;s	1.4463	1.62963	1.53796	1.34444	1.34444	1.83333	1.16111	1.26296	1.32407	1.3037		45.571	11.377		33.1213	17.0427		110.637	132.374	89.3734	109.283
																											47.3591	22.6532		44.7482	14.8033		98.2637	129.473	93.2728	121.394
																											45.6616	29.4816		30.4126	11.2509		110.472	90.2737	98.2727	115.273
																											55.1532	21.8093		22.9546	28.0653		92.3716	67.2746	96.3737	114.273
																											48.5252	17.9459		32.9396	35.1533		88.3728	89.3627	110.374	98.3737
																											45.8263	25.4939		39.7535	27.1107		108.193	67.3727	105.374	78.2828
																											47.637	20.1533		41.2635	25.2133		111.783	121.328	93.2728	77.2727
																											43.9944	27.668		37.2126	17.0774		90.9837	121.375	95.2722	70.2727
																												29.0899		40.9399	26.6052		109.826	109.375	104.273	92.3737
																												35.3316		32.9396	33.4108		103.728	112.473	110.727	87.2827
																														32.0695	35.6771		104.826	78.3763	91.3737	80.2727
																														22.6508	20.5822		78.8913	66.9018	95.2827	77.2272
																																	80.7153	67.2736	82.4737	76.2626
																																	70.1836	90.7252	77.2727	80.2727
																																	112.786	78.2765	70.2727	71.3737
																																	109.662	119.373	81.3364	93.2727
																																	108.275	132.109	80.3737	110.374
																																	65.1836	89.9827	71.3737	86.3737
																																	71.3715	76.2749	69.2727	81.3737
																																	70.7625	90.8726	65.2819	80.1626
																																	60.2735	52.4873	81.3772	90.3617
																																	81.3781	76.2749	89.2723	71.3716
																																	100.273	131.473	90.3737	110.374
																																	109.262	129.104	85.2626	99.2727
																																	87.3715	131.49	70.3736	110.374
																																	129.716	112.873	71.3737	68.2727
																																	130.762	99.9639	69.2222	71.3737
																																	131.904	116.904	89.2736	78.2727
																																	109.362	123.763	90.3737	77.2626
																																	127.377	87.9376	70.4762	81.3636
																																	98.8154	121.864	75.2727	82.3737
																																	101.672	130.276	72.4746	98.2763
																																	109.272	109.362	77.2263	70.2626
																																	126.363	67.3789	78.2626	71.3737
																																	91.9026	59.3627	77.2727	72.3626
																																	128.104	112.473	70.2726	82.4747
																																	77.1938	89.2647	90.2737	87.2763
																																	81.3718	87.3617	110.374	62.3737
																																	112.444	113.174	99.3747	61.3737
																																	120.444	121.372	101.447
																																	107.444	90.1636	109.374
																																	111.444	77.3616	87.3636
																																	100.578	84.2363	83.2727
																																	98.4444	91.3862	82.4726
																																	112.567	130.262	81.3837
																																	120.555		78.2727
																																	97.5444
